# Supplementary material for: Combined Assessment of the Obstetrical Conjugate and Fetal Birth Weight Predicts Birth Mode Outcome in Vaginally Intended Breech Deliveries of Primiparous Women—A Frabat Study
Source: J Clin Med. 2022 Jun 3;11(11):3201. doi: 10.3390/jcm11113201 (PMC9181300; doi:10.3390/jcm11113201)
Supplement: Supplementary file 1 [file jcm-11-03201-s001.zip]

Archive with 1 entries (1 files):
- jcm-1719059-supplementary.pdf
